# Supplementary material for: CircRSU1 Activates the hnRNPA1/HIF‐1α/CD24 Signaling Axis, Promoting Stemness Features of Hepatocellular Carcinoma
Source: Adv Sci (Weinh). 2026 Feb 12;13(22):e22424. doi: 10.1002/advs.202522424 (PMC13088275; doi:10.1002/advs.202522424)
Supplement: Supplementary file 2 — Supporting File 2: advs74339‐sup‐0002‐Data.xlsx. [file ADVS-13-e22424-s002.xlsx]

## Sheet: Fig 1 
Fig 1B						Fig 1C								Fig 1E									Fig 1G											Fig 1H
RT-qPCR						Agarose gel electrophoresis of circRSU1 PCR products								RT-qPCR									RT-qPCR											RT-qPCR
RNase R treatment														Subcellular localization of circRSU1 in four HCC cell lines									CircRSU1 expression levels in HLF and Huh7 cells under standard 2D culture conditions and spheroid culture conditions											CircRSU1 expression in tumor and adjacent non-tumor FFPE tissues from HCC Cohort 1
GAPDH expression in HLF cells at different time points following RNase R treatment
	Time(min）	Mean	SD													Nuc		Cyt							Non-Sphere			Sphere							T	NT		23 paired sample
GAPDH	0	1.00003	0.009967												Cell Lines	Mean	SD	Mean	SD						Exp.1	Exp.2	Exp.3	Exp.1	Exp.2	Exp.3				1	2.81206				T	NT
	5	0.037229	0.011537											MALAT1	Huh1	0.950636	0.041276	0.049364	0.00198				circRSU1	HLF	1.08909	0.98673	0.93055	3.46074	3.03663	3.48526				2	13.5795			1	0.387234	0.238789
	10	0.02667	0.000253												Huh7	0.947532	0.108964	0.052468	0.001524					Huh7	0.96267	1.03877		2.44683	2.28195	2.12197				3	8.82189	0.238789		2	0.561325	1.25637
	15	0.019241	0.000562												HLE	0.955685	0.111267	0.044315	0.004008															4	9.91827	1.25637		3	1.06501	1.65639
	30	0.016037	0.000319												HLF	0.937146	0.042087	0.062854	0.00096															5	9.36156	1.65639		4	2.13486	0.953778
	60	0.008784	0.000238											circRSU1	Huh1	0.257747	0.123752	0.742253	0.210074															6	19.239	0.953778		5	1.33103	1.0132
															Huh7	0.237234	0.126354	0.762766	0.458186															7	15.6037	1.0132		6	1.76785	1.20876
the expression of circCSNK1G1, circRSU1, and GAPDH in HLF cells with 30 minutes of RNase R treatment															HLE	0.127209	0.133932	0.872791	0.425712															8	5.73239	1.20876		7	9.96675	3.82557
	RNase R -		RNase R +												HLF	0.147142	0.097989	0.852858	0.380719															9	18.6916	3.82557		8	7.7996	0.448226
	Mean	SD	Mean	SD										circHIPK3	Huh1	0.119568	0.041574	0.880432	0.008111															10	6.81171	0.448226		9	30.4625	3.9276
circCSNK1G1	1.02592	0.295469	1.16838	0.149477											Huh7	0.125	0.020867	0.875	0.283016															11	8.87393	3.9276		10	0.684714	5.87186
circRSU1	1.00639	0.142042	1.04854	0.059421											HLE	0.130489	0.027754	0.869511	0.223355															12	7.28572	5.87186		11	0.777471	2.34271
GAPDH	1.00003	0.009967	0.016037	0.000319											HLF	0.121992	0.043613	0.878008	0.100789															13	4.15409	2.34271		12	2.04824	1.49822
																																		14	17.3641	1.49822		13	0.86874	1.94666
																																		15	2.77309	1.94666		14	19.7904	0.988554
Fig 1D														Fig 1F																				16	3.69661	0.988554		15	1.23115	1.18149
RT-qPCR														Number of Spheroids																				17	1.66844	1.18149		16	7.07094	3.37943
Expression of circRSU1 and its host mRNA RSU1 in HCC cell lines, examined by RT-qPCR														Spheroid formation with low-attachment plates in Huh7 cells transfected with control or pCIR-circRSU1 vector																				18	4.48419	3.37943		17	2.9599	2.56096
														Huh7	Exp.1	Exp.2	Exp.3	Exp.4	Exp.5	Exp.6														19	5.0903	2.56096		18	2.33344	0.799083
	Huh7			Huh1			HLE			HLF				Ctrl	9	11	10	11	8	6														20	0.646437	0.799083		19	4.23247	2.80047
	Exp.1	Exp.2	Exp.3	Exp.1	Exp.2	Exp.3	Exp.1	Exp.2	Exp.3	Exp.1	Exp.2	Exp.3		circRSU1-OE	19	26	42	14	30	14														21	0.487892	2.80047		20	0.529733	0.549072
RSU1 mRNA	1.21659	0.96824	0.84893	2.41193	2.71803		0.61103		0.55829	1.79019	2.3754																							22	8.00071	0.549072		21	1.5505	1.7435
circRSU1		0.83848	1.19263		1.60606	1.69458	5.82964	6.09639	6.02589	7.44007		7.241																						23	0.387234	1.7435		22	1.77073	1.00083
																																		24	0.561325	1.00083		23	2.05366	1.10864
														Ctrl			circRSU1-OE																	25	2.13486
																																		26	1.33103
																																		27	1.76785	1.10864
																																		28	2.21301
																																		29	1.89557
																																		30	9.96675
																																		31	7.7996
																																		32	30.4625
																																		33	0.684714
																																		34	0.777471
																																		35	2.04824
																																		36	0.86874
																																		37	1.70409
																																		38	19.7904
																																		39	1.23115
																																		40	3.54838
																																		41	7.07094
																																		42	5.40986
																																		43	0.85739
																																		44	2.9599
																																		45	2.33344
																																		46	2.93494
																																		47	4.23247
																																		48	0.529733
																																		49	1.5505
																																		50	0.934828
																																		51	1.98268
																																		52	1.77073
																																		53	0.927224
																																		54	3.68724
																																		55	3.07652
																																		56	19.651
																																		57	1.31315
																																		58	8.14633
																																		59	2.05366
																																		60	0.834126
																																		61	1.06501

## Sheet: Fig 2
Fig 2A											Fig 2B								Fig 2C									Fig 2E
RT-qPCR											Number of Spheroids								Number of Inject-Embed Spheroids									Tumor Volume (mm3)
Silencing efficiency of ASOs targeting circRSU1 was assessed in HLF and Huh7 cell lines.											in HLF and Huh7 cells transfected with ASO-control or ASOs targeting circRSU1								in HLF and Huh7 cells transfected with ASO-control or ASOs targeting circRSU1									Tumorigenicity assay was performed in Huh7 cells transfected with ASO-control or ASOs targeting circRSU1. Male BALB/c nude mice were used and seven sites per group were injected.
HLF	NC			ASO #1			ASO #2				HLF	Exp.1	Exp.2	Exp.3	Exp.4	Exp.5	Exp.6		HLF	Exp.1	Exp.2	Exp.3	Exp.4	Exp.5	Exp.6
	Exp.1	Exp.2	Exp.3	Exp.1	Exp.2	Exp.3	Exp.1	Exp.2	Exp.3		NC	16	9	6	15	6	22		NC	33	28	31	23	31	21
circRSU1	0.8755	1.0086	1.1324		0.4429	0.3946	0.3554	0.286	0.3435		ASO #1	15	7	10	13	7	6		ASO #1	12	11	14	15	14	19				Day	Exp.1	Exp.2	Exp.3	Exp.4	Exp.5	Exp.6	Exp.7
RSU1	0.8569	1.154	1.0113	1.1098	1.4677	1.4906	1.0673	1.0532	0.9856		ASO #2	6	10	9	6	1	7		ASO #2	16	17	11	14	16	14			NC	0	0	0	0	0	0	0	0
																													14	0	0	0	0	0	0	0
Huh7	NC			ASO #1			ASO #2				HLF								HLF										17	0	33.6	55.296	0	0	0	0
	Exp.1	Exp.2	Exp.3	Exp.1	Exp.2	Exp.3	Exp.1	Exp.2	Exp.3		NC			ASO #1			ASO #2		NC			ASO #1			ASO #2				21	196	39.7535	219.488	136.8	0	0	0
circRSU1		1.00633	0.993711	0.248289	0.18232			0.253454	0.17889																				23	309.016	143.748	307.062	269.115	0	0	0
RSU1	1.01876		0.98158	1.7135	1.72931	1.5772	0.71492	0.73817	0.68724																				25	1036.34	150.381	510	592.457	0	0	0
																													28	1080	157.216	706.88	830	0	0	0
																													32	1188	174.24	1279.92	1356.24	0	0	0
																												ASO #1	0	0	0	0	0	0	0	0
																													14	0	0	0	0	0	0	0
																													17	0	0	0	0	0	0	0
																													21	0	0	0	0	0	0	0
																													23	0	0	0	0	0	0	0
Fig 2D																													25	0	0	0	0	0	0	0
Number of Colony formation																													28	0	0.5	0	0	0	0	0
in HLF and Huh7 cells transfected with ASO-control or ASOs targeting circRSU1											Huh7																		32	87.808	185.9	320	0	0	0	0
HLF	NC			ASO #1			ASO #2				Huh7	Exp.1	Exp.2	Exp.3	Exp.4	Exp.5	Exp.6		Huh7	Exp.1	Exp.2	Exp.3	Exp.4	Exp.5	Exp.6			ASO #2	0	0	0	0	0	0	0	0
	Exp.1	Exp.2	Exp.3	Exp.1	Exp.2	Exp.3	Exp.1	Exp.2	Exp.3		NC	7	7	8	10	10	9		NC	32	43	35	21	39					14	0	0	0	0	0	0	0
Number	355	373	379	116	99	107	103	98	106		ASO #1	3	2	3	2	7	4		ASO #1	5	10	3	7	10					17	0	0	0	0	0	0	0
											ASO #2	4	4	6	8	5	5		ASO #2	22	27	26	22	25	18				21	210.938	0	0	0	0	0	0
Huh7	NC			ASO #1			ASO #2																						23	240.944	0	0	0	0	0	0
	Exp.1	Exp.2	Exp.3	Exp.1	Exp.2	Exp.3	Exp.1	Exp.2	Exp.3		Huh7								Huh7										25	707.85	0	0	0	0	0	0
Number	320	314	330	112	99	114	166	150	155		NC			ASO #1			ASO #2		NC			ASO #1			ASO #2				28	716.107	278.663	0.5	0	0	0	0
																													32	1230.08	205.35	169	700	0	0	0

## Sheet: Fig3
Fig 3C											Fig 3F										Fig 3G											Fig 3H													Fig 3I
RT-qPCR											RT-qPCR										Western Blot											Number of Spheroids													Number of Colony formation
Enrichment of circRSU1 in the MS2-Flag RIP assay using Flag-beads in Huh7 cells. Cells were co-transfected with circRSU1-MS2 and MS2-Flag.											The endogenous RIP assay was performed using hnRNPA1 antibody in Huh7 and HLF cells and the enrichment of circRSU1 was assessed by PCR, 18S RNA was used as the control RNA.										Western blot analysis of hnRNPA1 protein in Huh7 and HLF cells transfected with circRSU1 with and without silencing hnRNPA1											Spheroid formation with low-attachment plates in Huh7 and HLF cells transfected with circRSU1 with and without silencing hnRNPA1													Colony formation assay in Huh7 and HLF cells transfected with circRSU1 with and without silencing hnRNPA1
																																HLF	Exp.1	Exp.2	Exp.3	Exp.4	Exp.5								HLF	Exp.1	Exp.2	Exp.3
Input	Ctrl			cirRSU1-P1			cirRSU1-P2																									Ctrl+SiCtrl	12	11	14	4	15								Ctrl+SiCtrl	221	211	207
	Exp.1	Exp.2	Exp.3	Exp.1	Exp.2	Exp.3	Exp.1	Exp.2	Exp.3																							circRSU1/SiCtrl	31	27	37	30	27								circRSU1/SiCtrl	310	306	320
circRSU1	1.08256	1.24928	0.739412	4.41818	4.5721			3.69773	3.63151		HLF	18S			circRSU1						HLF					Huh7						circRSU1/SihnRNPA1	6	8	10	7	14								circRSU1/SihnRNPA1	145	144	158
												Exp.1	Exp.2	Exp.3	Exp.1	Exp.2	Exp.3
Flag-IP	Ctrl			cirRSU1-P1			cirRSU1-P2				IgG	0.206851	0.227931	0.191666	0.153538		0.107818																												Huh7	Exp.1	Exp.2	Exp.3
	Exp.1	Exp.2	Exp.3	Exp.1	Exp.2	Exp.3	Exp.1	Exp.2	Exp.3		Anti-hnRNP A1	0.905425	0.838956	0.862542		1.34412	1.59844																												Ctrl+SiCtrl	59	74	97
GAPDH	0.03467	0.03695	0.03476	0.01635	0.01698	0.01719	0.00698	0.00616	0.00667																																				circRSU1/SiCtrl	153	154	158
circRSU1	0.11196	0.05142	0.14917		4.01326	3.85138	1.83515	1.85229	2.05921		Huh7	18S			circRSU1																														circRSU1/SihnRNPA1	79	85	87
												Exp.1	Exp.2	Exp.3	Exp.1	Exp.2	Exp.3															Ctrl+SiCtrl		circRSU1/SiCtrl		circRSU1/SihnRNPA1
Fig 3E											IgG	0.0818996	0.0830429	0.0908733	0.122004	0.0804926	0.17254
RT-qPCR											Anti-hnRNP A1	1.1487	1.17283	1.24833	1.79626	2.24233	1.99308
Input	circRSU1
	Exp.1	Exp.2	Exp.3
Ctrl-HA	0.951217		1.05129																													Huh7	Exp.1	Exp.2	Exp.3	Exp.4	Exp.5
hnRNPA1-HA	1.05131	0.921885																														Ctrl+SiCtrl	15	17	12	16	14
hnRNPA2B1-HA	1.06493	0.954422	1.01249																													circRSU1/SiCtrl	29	27	24	28	26
																																circRSU1/SihnRNPA1	17	15	14	19	14
HA-IP	GAPDH			circRSU1
	Exp.1	Exp.2	Exp.3	Exp.1	Exp.2	Exp.3
Ctrl-HA	0.088767	0.100241	0.105367	0.458593	0.447579	0.191608
hnRNPA1-HA	0.147803	0.151189	0.1377	2.88855		2.79821
hnRNPA2B1-HA	0.034948	0.03566	0.031809	0.358652	0.211429	0.192658
The RIP assay was performed using HA-beads in HLF cells transfected with HA-hnRNPA1 or HA-hnRNPA2B1 and the enrichment of circRSU1 was assessed by PCR. GAPDH was used as the control RNA.
																																Ctrl+SiCtrl		circRSU1/SiCtrl		circRSU1/SihnRNPA1

## Sheet: Fig4
Fig 4B									Fig 4D									Fig 4E									Fig 4F							Fig 4G									Fig 4H
RT-qPCR									RT-qPCR									RT-qPCR									Number of Colony formation							Number of Inject-Embed Spheroids									HCC tumor formation in Myc/Mcl1-induced HCC orthotopic mouse model with the presence of hnRNPA1 and different forms of circRSU1
																											in Huh7 and HLF cells transfected with the wild-type circRSU1 or circRSU1-Del1&2.							in Huh7 and HLF cells transfected with the wild-type circRSU1 or circRSU1-Del1&2.
Input		circRSU1							Input		circRSU1							Input		circRSU1							HLF	Exp.1	Exp.2	Exp.3				HLF	Exp.1	Exp.2	Exp.3	Exp.4	Exp.5	Exp.6			Group#2	PT3-hnRNPA1+Ctrl
		Exp.1	Exp.2	Exp.3							Exp.1	Exp.2	Exp.3							Exp.1	Exp.2	Exp.3					Ctrl	240	263	254				Ctrl	10	7	8	7	9	13			Number	Body weight	Liver weight	L/B ratio	Nodule count	tumor size(mm)
Ctrl-HA	circRSU1-WT	0.945939	1.0238	1.03258					hnRNPA1-HA	circRSU1-WT	1.07425	0.91595	1.0163					hnRNPA1-HA	Ctrl	0.94674	1.05626						circRSU1-WT	328	347	377				circRSU1-WT	25	17	24	26	19	26			181	32.2	1.9	0.0590062	1	2.5
hnRNPA1-HA	circRSU1-WT	1.18879	1.16785	1.21731					hnRNPA1-HA	circRSU1- Del 1	2.06098	2.27101	2.1785					hnRNPA1-HA	circRSU1-WT	120.228	120.252	118.606					circRSU1- Del 1&2	265	264	278				circRSU1- Del 1&2	17	19	19	11	20	19			186	34.9	1.7	0.0487106	0	0
hnRNPA1-HA	circRSU1-Mut1	1.14918	1.18433	1.16823					hnRNPA1-HA	circRSU1- Del 2	4.46915	4.08405	3.55537					hnRNPA1-HA	circRSU1- Del 1&2	59.6533	57.8738	60.3105												Ctrl			circRSU1-WT			circRSU1- Del 1&2			187	29.6	1.6	0.0540541	0	0
hnRNPA1-HA	circRSU1-Mut2	0.216868	0.197327	0.206774					hnRNPA1-HA	circRSU1- Del 1&2	3.68075	3.24901	3.09513					hnRNPA1-HA	circRSU1- Mut 1&2	158.777	143.504	124.15					Huh7	Exp.1	Exp.2	Exp.3													188	30	1.8	0.06	0	0
hnRNPA1-HA	circRSU1-Mut3	1.82547	1.8838	1.73787														hnRNPA1-HA	circRSU1- Mut 1	95.2795	108.856	100.997					Ctrl	199	210	197													195	28.3	1.2	0.0424028	0	0
									HA-IP		18S			circRSU1				hnRNPA1-HA	circRSU1- Mut 2	56.6008	58.1142	60.4071					circRSU1-WT	276	277	262													198	31.6	1.4	0.0443038	0	0
HA-IP		18S			circRSU1						Exp.1	Exp.2	Exp.3	Exp.1	Exp.2	Exp.3											circRSU1- Del 1&2	245	247	220													199	29.2	1.2	0.0410959	1	3.5
		Exp.1	Exp.2	Exp.3	Exp.1	Exp.2	Exp.3		hnRNPA1-HA	circRSU1-WT	0.295931	0.304251	0.289841	2.08975	2.36745	2.19365		HA-IP		18S			circRSU1
Ctrl-HA	circRSU1-WT	0.0504825	0.0510349	0.0482723	0.110322	0.09548	0.108467		hnRNPA1-HA	circRSU1- Del 1	0.254076	0.255843	0.268563	0.725309	0.676737	0.782773				Exp.1	Exp.2	Exp.3	Exp.1	Exp.2	Exp.3																		Group#3	PT3-hnRNPA1+circRSU1-WT
hnRNPA1-HA	circRSU1-WT	0.132297	0.13053	0.125168	0.805313	0.860374	0.895252		hnRNPA1-HA	circRSU1- Del 2	0.291183		0.281265	1.04488	1.08925	1.17555		hnRNPA1-HA	Ctrl	0.910987	0.827735		10.4206	13.6866	12.7957																		Number	Body weight	Liver weight	L/B ratio	Nodule count	tumor size(mm)
hnRNPA1-HA	circRSU1-Mut1	0.188702	0.185238	0.180839	0.661056	0.580601	0.606008		hnRNPA1-HA	circRSU1- Del 1&2	0.137738	0.140632		0.529732	0.612734	0.616996		hnRNPA1-HA	circRSU1-WT	0.804175	0.884761		25.2661	28.241	26.0565																		165	28.7	1.3	0.0452962	0	0
hnRNPA1-HA	circRSU1-Mut2	0.134462	0.131595	0.140101	0.941766	0.943357	0.933015											hnRNPA1-HA	circRSU1- Del 1&2	0.376443	0.443746		3.97531	4.44581	4.34251																		166	32.2	2	0.0621118	6	5	3.5
hnRNPA1-HA	circRSU1-Mut3	0.092485	0.0942188	0.0846035	0.677073	0.664138	0.669955											hnRNPA1-HA	circRSU1- Mut 1&2	0.314247		0.342857	2.21539	2.47237	2.82402																		167	30.9	1.6	0.0517799	5	6	4
																		hnRNPA1-HA	circRSU1- Mut 1	0.293275		0.336383	4.8551	5.28736	4.84394									Huh7	Exp.1	Exp.2	Exp.3	Exp.4	Exp.5	Exp.6	Exp.7		170	34.1	1.7	0.0498534	0	0
The exogenous RIP assay using anti-HA antibody in 293T transfected with HA-hnRNPA1 and a serial of circRSU1 wild-type and mutation vectors. The enrichment of circRSU1 was assessed by PCR and 18S RNA was used as the control RNA.									The exogenous RIP assay using anti-HA antibody in HLF cells transfected with HA-hnRNPA1 and a serial of circRSU1 wild-type and motif-deletion vectors. The enrichment of circRSU1 was assessed by PCR and 18S RNA was used as the control RNA.									hnRNPA1-HA	circRSU1- Mut 2		0.521764	0.365842		15.3822	13.9049									Ctrl	10	14	20	18	16	20	22		189	32.2	2.1	0.0652174	10	8	7
																																		circRSU1-WT	31	32	22	36	24	20	22		190	29.5	1.2	0.040678	0	0
																		The exogenous RIP assay using anti-HA antibody in Huh7 cells transfected with HA-hnRNPA1 and a serial of circRSU1 vectors. The enrichment of circRSU1 was assessed by PCR and 18S RNA was used as the control RNA																circRSU1- Del 1&2	21	15	24	14	17	17	16		196	30.6	1.4	0.0457516	3	2.5	1.5
																																		Ctrl			circRSU1-WT			circRSU1- Del 1&2			Group#4	PT3-hnRNPA1+circRSU1-Del1&2
																																											Number	Body weight	Liver weight	L/B ratio	Nodule count	tumor size(mm)
																																											161	33.4	1.6	0.0479042	0	0
																																											163	31	1.6	0.0516129	0	0
																																											164	30.7	1.4	0.0456026	0	0
																																											168	28.4	0.8	0.028169	0	0
																																											169	30	1.5	0.05	0	0
																																											191	29.3	1.2	0.0409556	1	3.5
																																											193	30	1.7	0.0566667	0	0
[truncated: 8 more columns]

## Sheet: Fig5
Fig 5A						Fig 5B								Fig 5E
Western Blot						RT-qPCR								Number of Colony formation
The expression efficiency was measured of these the functional domains of hnRNPA1 and various HA-hnRNPA1 truncation vectors.
						Huh7	circRSU1							Huh7		Exp.1	Exp.2	Exp.3
						Input	Exp.1	Exp.2	Exp.3					Ctrl	Ctrl-HA	83	77	70
						Ctrl-HA		1.10965	0.90118					circRSU1-OE	Ctrl-HA	205	175	213
						ROA1-HA		0.96149	0.99012					circRSU1-OE	ROA1-HA	201	189	182
						Mut-1 △ 14-97	0.96756	0.96808	0.63692					circRSU1-OE	Mut-1 △ 14-97	164	153
						Mut-2 △ 105-184	0.86121	0.89026	0.81057					circRSU1-OE	Mut-2 △ 105-184	115	135	152
						Mut-3 △ 218-240		0.62127	0.6976					circRSU1-OE	Mut-3 △ 218-240	178	192	177
						Huh7	18S			circRSU1
						HA-IP	Exp.1	Exp.2	Exp.3	Exp.1	Exp.2	Exp.3
						Ctrl-HA	0.00574	0.006046	0.00552	0.454984	0.4271			Fig 5F
						ROA1-HA	0.260944	0.296033		3.62123	3.41164	3.65217		Number of Spheroids
						Mut-1 △ 14-97	0.135866	0.122377	0.127991	0.534341	0.597186
						Mut-2 △ 105-184	0.029666	0.031723	0.032381	0.570452	0.554123			Huh7		Exp.1	Exp.2	Exp.3	Exp.4	Exp.5
						Mut-3 △ 218-240	0.147424		0.139043	4.94435	4.14032			Ctrl	Ctrl-HA	2	0	0	1	2
														circRSU1-OE	Ctrl-HA	5	5	5	4	2
						Fig 5C	RT-qPCR							circRSU1-OE	ROA1-HA	6	4	5	5	5
														circRSU1-OE	Mut-1 △ 14-97	2	1	3	3	1
						HLF								circRSU1-OE	Mut-2 △ 105-184		4	2		4
						Input	circRSU1							circRSU1-OE	Mut-3 △ 218-240	4	4	4	5	4
							Exp.1	Exp.2	Exp.3
						Ctrl-HA	1.01834	1.05286	0.93268					Colony formation (E) and spheroid formation with low-attachment plates (F) of Huh7 cells with the co-expressed circRSU1 and various HA-hnRNPA1 vectors.
						ROA1-HA	0.93097	1.08905	1.1782
						ROA1-HA △ 14-97	1.73811	1.8797	2.08502
						ROA1-HA △ 105-184	1.26022	1.10734	1.13992
						ROA1-HA △ 218-240	1.91006	2.00939	1.88895
						HLF	18S			circRSU1
						HA-IP	Exp.1	Exp.2	Exp.3	Exp.1	Exp.2	Exp.3
						Ctrl-HA	0.008662	0.008247	0.008068	0.926	0.609	0.974
						ROA1-HA	0.104334	0.102504	0.104065	3.104	2.301	2.91
						ROA1-HA △ 14-97	0.105701	0.088448	0.089202	0.755741	0.383613	0.604686
						ROA1-HA △ 105-184	0.017708	0.01728	0.017763	0.676258	0.333478	0.42842
						ROA1-HA △ 218-240	0.422609	0.374439	0.398602	5.94774		4.5816
						Enrichment of circRSU1 was assessed following the RIP assay with anti-HA antibody in Huh7 (B) and HLF (C) cells transfected with various HA-hnRNPA1 vectors.

## Sheet: Fig6
Fig6A											Fig6B											Fig 6C													Fig 6E											Fig 6F
RT-qPCR											RT-qPCR											HnRNPA1 protein level in Huh7 and HLF cells transfected with ASO-Ctrl or ASO-circRSU1 and treated with CHX													hnRNPA1 protein levels in Huh7 and HLF cells transfected with ASO-Ctrl or ASO-circRSU1, and with or without exposure to the proteasome inhibitor bortezomib.											To examine the polyubiquitination levels of hnRNPA1 in Huh7 and HLF cells co-transfected with HA hnRNPA1 and His-Ub plasmids, along with ASO-Ctrl or ASO-circRSU1.
HLF	Ctrl			circRSU1-WT			circRSU1-Del				HLF	ASO-NC			ASO#1			ASO#2
	Exp.1	Exp.2	Exp.3	Exp.1	Exp.2	Exp.3	Exp.1	Exp.2	Exp.3			Exp.1	Exp.2	Exp.3	Exp.1	Exp.2	Exp.3	Exp.1	Exp.2	Exp.3
circRSU1	1.00625	0.97365	1.02068	3.92037	3.59108		6.23083	6.24773	5.52076		circRSU1	0.97603	1.02456		0.39639	0.39639	0.31317	0.22195	0.3295	0.09462
hnRNP A1	0.97541	1.00925	1.01581	0.79914	0.7669	0.83682	0.95999	1.00834	1.00061		hnRNP A1	1.02811	1.06437	0.91383	0.98623	1.02101	1.01396	0.96148	1.00231	0.96817
Huh7	Ctrl			circRSU1-WT			circRSU1-Del				Huh7	ASO-NC			ASO#1			ASO#2
	Exp.1	Exp.2	Exp.3	Exp.1	Exp.2	Exp.3	Exp.1	Exp.2	Exp.3			Exp.1	Exp.2	Exp.3	Exp.1	Exp.2	Exp.3	Exp.1	Exp.2	Exp.3
circRSU1	1.02101	1.00696	0.97265	7.19336	6.61924	6.99666	11.5514	12.042	10.9283		circRSU1		0.9438	1.0596		0.4144	0.3692	0.3326	0.2676	0.3214
hnRNP A1	1.00696	1.01396	0.97942	0.86854	0.88679	0.87458	0.81225	0.85263	0.8179		hnRNP A1	0.9636		1.0377	1.483	1.2657	1.4	0.9817	1.0214	0.9668
																						HLF-quantitative analysis						Huh7-quantitative analysis
																						hours	ASO-Ctrl	ASO-cirRSU1				hours	ASO-Ctrl	ASO-cirRSU1
																						0	1	1				0	1	1																Fig 6G
																						3	0.84	0.85				3	0.97	0.87																To examine the polyubiquitination levels of hnRNPA1 in Huh7 and HLF cells co-transfected with HA-hnRNPA1 and His-Ub plasmids, along with control, circRSU1-WT, or circRSU1-Del1&2 vectors
																						6	0.69	0.61				6	0.98	0.62
																						9	0.7	0.41				9	0.95	0.46
RNA and protein levels of circRSU1 and hnRNPA1 were analyzed in Huh7 and HLF cell lines transfected with circRSU1-WT or circRSU1-Del1&2 vectors.
																						Fig 6D
																						HnRNPA1 protein level in Huh7 and HLF cells transfected with circRSU1-WT or circRSU1-Del1&2 vectors and treated with CHX
																						HLF-quantitative analysis						Huh7-quantitative analysis
																						hours	Ctrl	circRSU1-WT	circRSU1-Del1&2			hours	Ctrl	circRSU1-WT	circRSU1-Del1&2
																						0	1	1	1			0	1	1	1
																						5	0.42	0.93	0.53			5	0.69	0.99	0.52
																						9	0.47	0.63	0.57			9	0.43	0.71	0.35
											RNA and protein levels of circRSU1 and hnRNPA1 in Huh7 and HLF cell lines transfected with ASO-Ctrl or ASO-circRSU1.

## Sheet: Fig7
Fig 7C											Fig 7D																							Fig7E														Fig7F
HIF-1α protein levels in HLF and Huh7 cells transfected with si-Ctrl or si-hnRNPA1s under hypoxic conditions (1% O₂).											HIF-1α protein level in HLF and Huh7 transfected with HA-hnRNPA1, under normoxia (21% O₂), hypoxia (1% O₂) or cobalt chloride treatment																							Luciferase Assay														RT-qPCR
																																																RIP assay with anti-HA antibody in HLF cells transfected with various HA-hnRNPA1 vectors
																																		HLF
																																		pBiCis-Ctrl			pBiCis-IRES			pBiCis-IRES			pBiCis-IRES					HLF
																																		SiCtrl			SiCtrl			siROA1-1			siROA1-2					Input	Ctrl-HA
																																		Exp.1	Exp.2	Exp.3	Exp.1	Exp.2	Exp.3	Exp.1	Exp.2	Exp.3	Exp.1	Exp.2	Exp.3				Exp.1
																																		0.998592	0.859155	1.14225	40.4509	41.0193	41.2431	25.6176	26.5066	27.2426	13.5117	16.5402	18.8723			HIF1a IRES	1.07215
																																																HA-IP	18S
																																		Huh7															Exp.1
																																		pBiCis-Ctrl			pBiCis-IRES			pBiCis-IRES			pBiCis-IRES					Ctrl-HA	0.008662
																																		SiCtrl			SiCtrl			siROA1-1			siROA1-2					ROA1-HA	0.104334
																																		Exp.1	Exp.2	Exp.3	Exp.1	Exp.2	Exp.3	Exp.1	Exp.2	Exp.3	Exp.1	Exp.2	Exp.3			ROA1-HA △ 14-97	0.105701
																																		0.666078	1.77739	0.556537	56.4804	62.2793	62.4892	32.1875	28.2961	34.9955	21.1189	20.408	25.2014			ROA1-HA △ 105-184	0.017708
																																																ROA1-HA △ 218-240	0.422609
																																																Fig7G
																																																RT-qPCR
																																																RIP assay with anti-HA antibody in Huh7 cells transfected with various HA-hnRNPA1 vectors
																																																Huh7	Ctrl-HA
																																																	Exp.1
																																																circRSU1
																																																HA-IP	18S
																																																	Exp.1
																																																Ctrl-HA	0.00574
																																																ROA1-HA	0.260944
																																																Mut-1 △ 14-97	0.135866
																																																Mut-2 △ 105-184	0.029666
																																																Mut-3 △ 218-240	0.147424
[truncated: 14 more columns]

## Sheet: Fig8
Fig8A																	Fig 8B																				Fig 8C
HIF-1α protein levels in HLF and Huh7 cells transfected with ASO-control or ASO-circRSU1s under control or CoCl₂ treatment																	HIF-1α protein level in HLF and Huh7 cells with the altered levels of circRSU1 and hnRNPA1 under control or CoCl₂ treatment																				HIF-1α protein levels in HLF and Huh7 cells transfected with various circRSU1 vectors without CoCl₂ treatment.

















[truncated: 22 more columns]

## Sheet: Fig S1
Fig S1A	RT-qPCR				Fig S1B	RT-qPCR											Fig S1C										Fig S1D	RT-qPCR
FFPE-4 circRNA Candidate					circRNA vectors-OE Efficiency												Number of Spheroids
circCASK	circCSNK1G1	circRSU1	circTBC1D14			circCASK			circCSNK1G1			circRSU1					HLF										Expression levels of circRSU1 and linear RSU1 across different hepatic cell lines. Data are shown as −ΔCt values (Ct18s - Ctgene ).
10.43	13.38	10.1	0			Exp.1	Exp.2	Exp.3	Exp.1	Exp.2	Exp.3	Exp.1	Exp.2	Exp.3
11.04	14.35	10.16	0		Ctrl	0.962785	1.00665	1.03179	0.877412		1.13972	1.19963	0.935236	0.891317				Exp.1	Exp.2	Exp.3	Exp.4	Exp.5	Exp.6
12.03	13.25	10.27	0		OE		47.2176	47.4075	54.5013	55.6638		65.4575	69.0813				Ctrl	13	8	23	18	14	7
10.98	13.17	10.49	0														circCASK-OE	18	12	8	17	15	7
10.41	13.32	10.51	0														circCSNK1G1-OE	16	20	26	28	28	15
10.68	13.22	10.43	0														circRSU1-OE	13	17	19	30	39	26
12.21	13.27	10	0
11.25	13.34	10.49	0
11.56	13.74	10.44	0
11.23	13.31	10.31	0														Ctrl		circCASK-OE		circCSNK1G1-OE		circRSU1-OE
11.1	13.32	10.11	0																								Huh7			Huh1			HLE			HLF
11.05	13.37	10.56	0																								Exp.1	Exp.2	Exp.3	Exp.1	Exp.2	Exp.3	Exp.1	Exp.2	Exp.3	Exp.1	Exp.2	Exp.3
10.74	13.35	10.04	0																							circRSU1		-16.7643	-16.256		-15.8723	-15.7949	-15.1576	-15.0931	-15.1099	-13.6012		-13.6403
11.1	13.35	10.64	0																							RSU1	-17.6083	-17.9377	-18.1275	-16.621	-16.4486		-18.6019		-18.7321	-17.0511	-16.643
10.8	13.31	10.68	0
11.29	13.2	10.35	0
11.13	13.34	10.29	0
11.22	13.34	10.15	0
HLF-4 circRNA Candidate
circCASK	circCSNK1G1	circRSU1	circTBC1D14
8.75487	9.31531	10.5477
8.21161	9.09891	10.0019	6.85877
8.58491	8.70962	10.5086	6.77148

## Sheet: Fig S2
Fig S2A
Individual tumor volumes measured at each indicated time point in Huh7 xenograft models treated with ASO-Ctrl or ASO-circRSU1 (#1 or #2)
	NC							ASO #1							ASO #2
Day	Exp.1	Exp.2	Exp.3	Exp.4	Exp.5	Exp.6	Exp.7	Exp.1	Exp.2	Exp.3	Exp.4	Exp.5	Exp.6	Exp.7	Exp.1	Exp.2	Exp.3	Exp.4	Exp.5	Exp.6	Exp.7
17	0	33.6	55.296	0	0	0	0	0	0	0	0	0	0	0	0	0	0	0	0	0	0
21	196	39.7535	219.488	136.8	0	0	0	0	0	0	0	0	0	0	210.938	0	0	0	0	0	0
23	309.016	143.748	307.062	269.115	0	0	0	0	0	0	0	0	0	0	240.944	0	0	0	0	0	0
25	1036.34	150.381	510	592.457	0	0	0	0	0	0	0	0	0	0	707.85	0	0	0	0	0	0
28	1080	157.216	706.88	830	0	0	0	0	0.5	0	0	0	0	0	716.107	278.663	0.5	0	0	0	0
32	1188	174.24	1279.92	1356.24	0	0	0	87.808	185.9	320	0	0	0	0	1230.08	205.35	169	700	0	0	0
Fig S2B
Spheroid formation of the sorted CD24positive and CD24negative Huh7 cells.
Huh7	Exp.1	Exp.2	Exp.3
CD24negative	4	5	4
CD24positive	9	11	11
	CD24negative				CD24positive
Fig S2C
Tumorigenicity assay was performed with 20,000 CD24positive and CD24negative Huh7 cells in male BALB/c nude mice.
	days after post-injection	0	22	24	26	28	32	36	38
CD24+	L-29	0	0	0	4	6	13.5	63.75	119.072
	L-30	0	0	144	445.5	700	883.728	1278.02	1146.07
	L-31	0	0	27	137.5	567	680	744.185	648.96
	L-32	0	0	75	144	486	449.55	707.85	745.421
	R-29	0	0	22.5	162	384	335.16	511.488	560
	R-30	0	0	40	108	196	249.444	213.16	260.876
	R-31	0	0	0	6	13.5	63.48	93.288	113.438
	R-32	0	0	0	1	13.5	52.272	75.712	144.868
CD24-	L-50	0	0	0	22.5	144	328.05	485.98	373.498
	L-51	0	0	0	0	1	48.4	215.6	280.845
	R-50	0	0	0	13.5	18	80	158.76	174.636
	R-51	0	0	0	0	0.5	25.432	167.936	240.124
Fig S2D
Spheroid formation assay of Huh7 cells after CD24 knockdown
Huh7	Exp.1	Exp.2	Exp.3
NC	34	25	27
#1	17	16	21
#2	15	19	18

[truncated: 10 more sheets: Fig S3, Fig S4-5, Fig S6-7, Fig S8, Fig S9, Fig S10, Fig S12, Fig S13, Fig S14, Fig S15]
